# Supplementary material for: Entomopathogenic Fungi Biodiversity in the Soil of Three Provinces Located in Southwest China and First Approach to Evaluate Their Biocontrol Potential
Source: J Fungi (Basel). 2021 Nov 18;7(11):984. doi: 10.3390/jof7110984 (PMC8618793; doi:10.3390/jof7110984)
Supplement: Supplementary file 1 [file jof-07-00984-s001.zip]

Archive with 1 entries (1 files):
- jof-1444787-supplementary.pdf
